# Supplementary material for: Strengthening Kenya's public health response to reproductive coercion and intimate partner violence in family planning clinics: applying the FRAME + IS approach
Source: Front Reprod Health. 2026 Jan 5;7:1630877. doi: 10.3389/frph.2025.1630877 (PMC12813199; doi:10.3389/frph.2025.1630877)
Supplement: Supplementary file 1 [file Table1.xlsx]

## Sheet: Guidance
	Combined FRAME+IS Guidance
	New elements to the combined FRAME+IS are in blue text.
	Element	Response Options	Description/examples
	1. Description of modification	n/a	Brief description of the modification
	2. Intervention or implementation modification?	Intervention	Refers to the core elements, messages, activities, or materials delivered as part of an intervention
		Implementation	Refers to the strategies used to enhance adoption, implementation, and sustainability of an intervention
	3. When did the modification occur?	Pre-implementation/ Planning/ Pilot	Prior to the formal beginning of the planned implementation of the intervention
		Implementation	During implementation of the intervention
		Scale up	Efforts to scale up/spread the intervention beyond the initial implementation site(s) (e.g., to other regions, communities, or organizations)
		Maintenance/ Sustainment	Beginning after initial supports or funding are withdrawn, or using the “2 years after implementation” rule of thumb
	4. Was the modification planned?	Planned/ Proactive adaption	Proactive: A process of planned adaptation; Occurs through a planning process that identifies ways to maximize fit and implementation success while minimizing disruption of the intervention
		Planned/ Reactive adaption	Reactive: Less systematic, occurs during the course of program implementation, often due to unanticipated obstacles; Often occurs in an impromptu manner, in reaction to constraints or challenges that are encountered; Note that iteration can accommodate unanticipated challenges, e.g., during the “Act” portion of a “Plan-do-study-act” cycle, an adaptation would not be considered reactive, because i…
		Unplanned/ Reactive modification
	5a. Who participated in the decision to modify?	Political leaders
		Political leaders
		Program Leader/Manager + Intervention Team
		Funder
		Administrator
		Intervention developer + Implementation strategy expert	Intervention/treatment developer or expert
		Researcher	Researcher or team that leads a research effort
		Individual practitioners	Those who deliver the intervention
		Community members	Individual stakeholders in the community who may or may not ultimately receive the intervention
		Recipients	Individuals with the identified problem or risk factor who are the planned recipients of the intervention
	5b. Ultimate decision maker	n/a	Who was responsible for making the final adaptation decision.
	6a. What was modified?	Content	Intervention: Modifications made to content itself, or that impact how aspects of the treatment are delivered Implementation: Modifications made to content of the implementation strategy itself, or that impact how aspects of the implementation strategy are delivered
		Context	Intervention: Modifications made to the way the overall treatment is delivered Implementation: Modifications made to the way the overall implementation strategy is delivered
		Training	Intervention: Modifications made to the way that staff are trained in the intervention Implementation: Modifications to the ways the implementers are trained
		Evaluation	Intervention: Modifications made to the way the intervention is evaluated Implementation: Modifications to the way that the implementation strategy is evaluated
		Scale up	Intervention: Modifications to the strategies used to implement or spread the intervention
	6b. Contextual modification was made to which of the following?	Format	Intervention: If changes are made to the format of treatment delivery; e.g., a treatment originally designed to be used one-on-one that is now delivered in a group format Implementation: e.g. group vs. individual format for delivering the implementation strategy
		Setting	Intervention: The treatment is being delivered in a different setting; e.g., a treatment originally designed to be used in a mental health setting that is now delivered in primary care Implementation: e.g. delivering the implementation strategy in a new clinical or training setting than was originally planned
		Personnel	Intervention: The treatment is being delivered by different personnel; e.g., a treatment originally designed to be administered by a psychologist that is now delivered by a psychiatric nurse or clergy Implementation: e.g. having the implementation strategy be delivered by a systems engineer rather than a clinical facilitator
		Population	Intervention: if the treatment that was specifically developed to target a particular population is being delivered to a different population than originally intended; e.g., if an intervention developed for adults is now being delivered to older adults or teens, or if an intervention for borderline personality disorder is being delivered to individuals with PTSD, or if delivering a treatment to a…
	7. At what level of delivery, for whom/ what, was the modification made?	Individual	Individual patient or recipient; e.g., use this code if the clinician states that they modify the evidence based practice (EBP) for a particular patient, simplifying language if a patient has cognitive issues or if language barriers exist, cultural modifications for an individual consumer
		Target Intervention Group	All individuals with the problem that is being targeted
		Cohort/ individuals that share a particular characteristic	E.g., individuals who do not speak the language in which the intervention was originally developed, all individuals with the target problem plus a specific comorbidity, individuals with lower levels of literacy, new mothers with the target problem
		Individual practitioner	An individual makes the adaptation/modification for all individuals with whom they work
		Clinic/unit level	An entire unit or clinic makes a modification; e.g., limiting the number of meetings/sessions, changing the format of an intervention
		Organization	The full organization makes the modification/adaptation
		Network System/ Community	E.g., VA healthcare system, county or community that is implementing
	8. What is the nature of the modification?	Tailoring/ tweaking/ refining	A change to the intervention that leaves all of the major intervention principles and techniques intact; e.g., modifying language, creating somewhat different versions of handouts or homework assignments, cultural adaptations
		Changes in packaging or materials
		Adding elements	Inserted additional distinct materials or areas of focus consistent with the fundamentals of the intervention or modules that are in some way complimentary (e.g., adding psycho-education about parenting to an anger management protocol). This differs from integration in that this is adding a distinct/discrete element/focus rather than weaving in other interventions or techniques.
		Removing/ skipping elements	Baseline or standard treatment is based on the EBP, but they are dropping particular elements of the EBP
		Shortening/ condensing (pacing/timing)	Spending a shorter amount of time than normal to complete the intervention or intervention sessions (whether due to changed spacing between sessions, or shortening sessions, offering fewer sessions, or going through particular modules or concepts more quickly without skipping material)
		Lengthening/ extending (pacing/timing)	Spending a longer amount of time than prescribed by the manual to complete the intervention or intervention sessions (whether due to changed spacing between sessions, or longer sessions, more sessions, or spending more time on one or more modules or concepts)
		Substituting	A module or activity is replaced with something that is different in substance (e.g., replacing a module on condom use with one on abstinence in an HIV prevention program)
		Reordering of intervention/ implementation modules or segments	Intervention modules or concepts presented in a different order than originally described in the manual, regardless of the reason (e.g. if the clinician deemed the patient not ready for a particular module, or if the clinician wanted to cover other material that seemed especially relevant to the patient at that time). If the intervention provides flexibility around the order of modules, then this…
		Spreading (breaking up content over multiple sessions)	E.g., a one-session intervention gets broken up into two sessions; Breaking up implementation content over multiple sessions
		Integrating parts of the intervention/ implementation strategy into another framework/ strategy	It is apparent that another treatment approach is the starting point, but elements of the intervention are brought into the treatment; e.g., selecting particular intervention elements or modules to use in the context of another treatment
		Integrating another treatment /strategy into the EBP/ implementation strategy	It is apparent that the intervention is the starting point, but that they are also using aspects of different therapeutic approaches or EBP’s in their treatment; e.g., integrating an empty chair exercise into a standard “CBT for Depression” treatment protocol, adding an audit/feedback component to an implementation facilitation strategy that did not originally include audit/feedback
		Repeating elements or modules of the intervention/implementation strategy	If a module or intervention that is normally prescribed once during a protocol is done more than once, this code should be applied; e.g., one session of breathing re-training is prescribed, but a clinician later repeats this intervention
		Loosening structure	Don’t always structure a session as prescribed in the manual but still believe that the intervention is the starting point from which they work
		Departing from the intervention/implementation strategy (“drift”) followed by a return to protocol/strategy within the encounter	E.g., moving from CBT to supportive therapy for 10 minutes or more, then getting back to the protocol
		Drift from protocol/implementation strategy without returning	E.g., start using another intervention; stop using CBT; do supportive therapy or another approach for the rest of the session; stop discussing lifestyle changes in a diabetes prevention intervention before module is complete and discussing contraception for the remainder of the meeting; stopped providing consultation, stopped sending feedback reports
		Change in implementation context	Shifting to a new implementation context; e.g., shifting intervention implementation from private to public sector health facilities
		Shifting to a new technology	Shifting to a new technology to deliver intervention component; e.g., using a mobile app instead of paper job aids for family planning counselors
	9. Relationship to fidelity/ core functions?	Fidelity Consistent/ Core elements or functions preserved	Preserves core elements/functions of a treatment that are needed for the intervention to be effective
		Fidelity Inconsistent/ Core elements or functions changed	Alters the intervention in a manner that fails to preserve its core elements/functions
		Unknown
	10. What was the goal?	Acceptability	Intervention: To address cultural factor; Factors specifically identified to be unique to a particular group, that require a change from the original intervention; Consider language and meanings of words and terms, culture, and context in such a way that it is compatible with the client’s cultural patterns meanings and values Implementation: To increase the acceptability of the implementation eff…
		Adoption	The intention, initial decision, or action to try or employ an innovation or EBP or increase adoption of the EBP; e.g., the number of clinicians or teachers using the EBP
		Appropriateness	Intervention: Improve fit with recipients; This can include factors such as preferences, needs, abilities Implementation: Increase the appropriateness of the implementation effort; Improve the fit between the implementation effort and the needs of those delivering the EBP
		Cost	Intervention: reduce cost Implementation: decrease cost of the implementation effort
		Feasibility	Intervention: e.g., accommodate time or space constraints, etc. Implementation: Increase the feasibility of the implementation effort; Improve the fit between the implementation effort and the needs of those delivering the EBP
		Fidelity	To improve the extent to which the EBP is delivered as intended
		Reach	Intervention: Changes intended to increase the # of people that are willing to engage in the intervention Implementation: Increase reach of the EBP; Increase the number of patients or others receiving the EBP
		Sustainability	Implementation: Increase the chances that the EBP remains in practice after the implementation effort ends
		Effectiveness	Intervention: Improve effectiveness/ outcomes - health outcomes, as opposed to satisfaction, engagement, etc. Implementation: Increase the clinical effectiveness of the EBP; Increase the clinical outcomes of the patients or other receiving the EBP
		Equity	Intervention: To reduce disparities or promote equity Implementation: To increase health equity or decrease disparities in EBP delivery
		Satisfaction	Intervention: Increase satisfaction
	11. What was the level of the rationale for modification?	Sociopolitical level	Intervention: Includes existing laws, existing mandates, existing policies, existing regulations, political climate, funding policies, historical context, societal/cultural norms, funding or resource allocation/availability Implementation: Existing national mandates
		Organizational level	Intervention: Includes available resources (funds, staffing, technology, space), competing demands or mandates, time constraints, service structure, location/accessibility, regulatory/ compliance, billing constraints, social context (culture, climate, leadership support), mission, cultural or religious Implementation: Available staffing or materials
		Implementer level	Implementation: Those charged with leading the implementation effort
		Clinician or teacher level	Intervention: Includes race, ethnicity, sexual/gender identity, first/spoken languages, previous training and skill, preferences, clinical judgement, cultural norms/competency, perception of intervention Implementation: Those implementing EBP
		Patient or other recipient level	Intervention: Includes race/ethnicity, gender identity, sexual orientation, access to resources, cognitive capacity, physical capacity, literacy and education level, first/spoken languages, legal status, cultural or religious norms, comorbidity/multimorbidity, immigration status, crisis or emergent circumstances, motivation and readiness Implementation: Those who will ideally benefit from the EBP
	12. Describe the rationale for the modification.	n/a	Brief description of the rationale for making the modification.

## Sheet: Tracking
	Combined FRAME+IS Tracking Table
			NOTE: Column headers and response options are pulling from the "Guidance" sheet. To edit those, make edits on that sheet.
	#	1. Description of modification	2. Intervention or implementation modification?	3. When did the modification occur?	4. Was the modification planned?	5a. Who participated in the decision to modify?	5b. Ultimate decision maker	6a. What was modified?	6b. Contextual modification was made to which of the following?	7. At what level of delivery, for whom/ what, was the modification made?	8. What is the nature of the modification?	9. Relationship to fidelity/ core functions?	10. What was the goal?	11. What was the level of the rationale for modification?	12. Describe the rationale for the modification.
	1
					if other, describe here:	if other, describe here:	^ mark one ^		if other, describe here:					if other, describe here:
	2
					if other, describe here:	if other, describe here:	^ mark one ^		if other, describe here:					if other, describe here:
	3
					if other, describe here:	if other, describe here:	^ mark one ^		if other, describe here:					if other, describe here:
	4
					if other, describe here:	if other, describe here:	^ mark one ^		if other, describe here:					if other, describe here:
	5
					if other, describe here:	if other, describe here:	^ mark one ^		if other, describe here:					if other, describe here:
	6
					if other, describe here:	if other, describe here:	^ mark one ^		if other, describe here:					if other, describe here:
	7
					if other, describe here:	if other, describe here:	^ mark one ^		if other, describe here:					if other, describe here:
	8
					if other, describe here:	if other, describe here:	^ mark one ^		if other, describe here:					if other, describe here:
	9
					if other, describe here:	if other, describe here:	^ mark one ^		if other, describe here:					if other, describe here:
	10
					if other, describe here:	if other, describe here:	^ mark one ^		if other, describe here:					if other, describe here:
